# Supplementary material for: A New Fit Assessment Framework for Common Factor Models Using Generalized Residuals
Source: Psychometrika. 2025 Aug 7;90(4):1419–44. doi: 10.1017/psy.2025.10037 (PMC12660002; doi:10.1017/psy.2025.10037)
Supplement: Sung et al. supplementary material [file S0033312325100379sup001.zip]

Archive with 2 entries (2 files):
- Rcode.zip
- supplementary document.pdf
